# Supplementary material for: A Photonic crystal fiber with large effective refractive index separation and low dispersion
Source: PLoS One. 2020 May 14;15(5):e0232982. doi: 10.1371/journal.pone.0232982 (PMC7224559; doi:10.1371/journal.pone.0232982)
Supplement: S1 Table — (ZIP) [file pone.0232982.s001.zip]

Archive with 6 entries (5 files):
- S1 Table/
- S1 Table/Effective Refractive Index Separation.pdf
- S1 Table/nonlinear coefficient.pdf
- S1 Table/SF57-confinement loss.pdf
- S1 Table/SF57-dispersion.pdf
- S1 Table/the effective mode area.pdf
