# Supplementary material for: A Photonic crystal fiber with large effective refractive index separation and low dispersion
Source: PLoS One. 2020 May 14;15(5):e0232982. doi: 10.1371/journal.pone.0232982 (PMC7224559; doi:10.1371/journal.pone.0232982)
Supplement: S2 Table — (ZIP) [file pone.0232982.s002.zip]

Archive with 16 entries (13 files):
- S2 Table/
- S2 Table/changing long axis/
- S2 Table/changing long axis/The comparision of effective refractive index’s imaginary part.pdf
- S2 Table/changing long axis/The comparision of effective refractive index’s real part.pdf
- S2 Table/changing long axis/The comparision of HE41’s despersion.pdf
- S2 Table/changing long axis/The comparision of TE01’s confinement loss.pdf
- S2 Table/changing long axis/The comparision of TE01’s despersion.pdf
- S2 Table/changing long axis/The comparison of effective refractive index separation between EH1-HE3 modes.pdf
- S2 Table/changing short axis/
- S2 Table/changing short axis/The comparision of effective refractive index’s imaginarypart in TE01 mode.pdf
- S2 Table/changing short axis/The comparision of effective refractive index’s real part in HE41 mode.pdf
- S2 Table/changing short axis/The comparision of effective refractive index’s real part in TE01 mode.pdf
- S2 Table/changing short axis/The comparision of HE41’s dispersion.pdf
- S2 Table/changing short axis/The comparision of TE01’s confinement loss.pdf
- S2 Table/changing short axis/The comparision of TE01’s dispersion.pdf
- S2 Table/changing short axis/The comparison of effective refractive index separation between EH1-HE3 modes.pdf
